# Supplementary material for: Curcugreen Treatment Prevented Splenomegaly and Other Peripheral Organ Abnormalities in 3xTg and 5xFAD Mouse Models of Alzheimer’s Disease
Source: Antioxidants (Basel). 2021 Jun 2;10(6):899. doi: 10.3390/antiox10060899 (PMC8229192; doi:10.3390/antiox10060899)
Supplement: Supplementary file 1 [file antioxidants-10-00899-s001.zip]

Archive with 1 entries (1 files):
- antioxidants-1190420-supplementary.pdf
